# Supplementary material for: Validation and Analysis of the European Quality Questionnaire in Italian Language
Source: Int J Environ Res Public Health. 2020 Nov 28;17(23):8852. doi: 10.3390/ijerph17238852 (PMC7729862; doi:10.3390/ijerph17238852)
Supplement: Supplementary file 1 [file ijerph-17-08852-s001.zip]

Archive with 2 entries (2 files):
- Supplementary material A Italian euroQ2.pdf
- Supplementary material B Statistical analisys.pdf
